# Supplementary material for: Improving Circulation Half-Life of Therapeutic Candidate N-TIMP2 by Unfolded Peptide Extension
Source: Biomolecules. 2024 Sep 20;14(9):1187. doi: 10.3390/biom14091187 (PMC11429640; doi:10.3390/biom14091187)
Supplement: Supplementary file 1 [file biomolecules-14-01187-s001.zip]

Archive with 1 entries (1 files):
- biomolecules-3112262-supplementary.pdf
